# Supplementary material for: Densely packed needles along the shoots of evergreen conifers exhibit shade-acclimated photosynthetic characteristics even under full sunlight
Source: Ann Bot. 2026 Apr 8;137(7):2399–411. doi: 10.1093/aob/mcag030 (PMC13319511; doi:10.1093/aob/mcag030)
Supplement: mcag030_Supplementary_Data [file mcag030_supplementary_data.zip]

Archive with 2 entries (2 files):
- Supplemental_Discussion.docx
- Supplemental_Figures.rev.docx
